# Supplementary material for: Effect of routine iron supplementation with or without folic acid on anemia during pregnancy
Source: BMC Public Health. 2011 Apr 13;11(Suppl 3):S21. doi: 10.1186/1471-2458-11-S3-S21 (PMC3231895; doi:10.1186/1471-2458-11-S3-S21)
Supplement: Additional File 1 — Excluded Studies and Reasons for Exclusion. This is an excel file. [file 1471-2458-11-S3-S21-S1.xlsx]

## Sheet: Sheet1
Additional File 1: Excluded Studies and Reasons for Exclusion
Excluded studies	Reason for exclusion
Agarwal 1991 [51]	An RCT of iron and folic acid vs. control. Outcomes not relevant to our review
Bencaiova 2009 [52]	An RCT of intravenous versus daily oral iron
Chan 2009 [53]	An RCT of daily iron vs. placebo, but the outcomes were mean Hb and ferritin levels at 28 and 36 weeks of gestation
Charoenlarp 1988 [54]	An RCT of iron with or without folic acid vs. placebo in Thailand and Burma, but outcomes not relevant to our review
Dommisse 1983 [55]	An RCT where both the intervention (iron) and control groups received a multivitamin supplement. No data could be extracted for any comparison in this review.
Ekstrom 1996 [56]	An RCT of 120 mg conventional elemental iron vs. 50 mg elemental iron as gastric delivery system
Fleming 1986 [57]	An RCT consisting of five groups: group 1: received no active treatment; group 2: received chloroquine 600 mg base once, followed by proguanil 100 mg per day; group 3 received in addition to chloroquine and proguanil, 60 mg elemental iron daily; group 4 received in addition to chloroquine and proguanil, 1 mg of folic acid daily, and group 5: in addition to chloroquine and proguanil received 60 mg…
Fleming 1974 [58]	An RCT of comparison between iron (and iron-folate) vs. placebo. All groups received ascorbic acid. However, no data could be extracted from the publication for this review
Gomber 2002 [59]	An RCT of daily vs. weekly oral iron and folic acid therapy, but the outcomes included in our review not reported by this study
Goonewardene 2001 [60]	An RCT with three groups: group 1 received a tablet containing 100 mg elemental iron with additional micronutrients once a week; group 2 received the same tablet but three times a week; and group 3 received the same supplement in a daily fashion. All groups were receiving multiple micronutrients with iron
Graham 2007 [61]	An RCT of supplemental iron and riboflavin vs. placebo in nightblind pregnant Nepali women given vitamin A-fortified rice
Guldholt 1991 [62]	An RCT of daily vitamin-mineral tablet containing 100 mg elemental iron vs. daily vitamin-mineral tablet containing 15 mg elemental iron. Both groups received iron in different doses
Hartman-Craven 2009 [63]	An RCT of powdered supplement of iron and folic acid versus traditional tablet of iron-folate. The main outcome was bioavailability of iron
Khambalia 2009 [64]	An RCT of periconceptional iron-folate supplementation vs. folate, in the form of powder supplement added to food
Menendez 1994 [65]	An RCT of iron vs. placebo in multigravidae, but the outcomes given not relevant to our review
Milman 2005 [66]	An RCT of comparison of four different doses of ferrous iron: 20 mg, 40 mg, 60 mg and 80 mg
Murray-Kolb 2009 [67]	An RCT of postpartum mothers. Iron deficient women given iron supplement vs. iron sufficient mothers. Outcomes related to mother-child interactions and infant development
Palgi 1981 [68]	Iron vs. control, but not an RCT
Powers 1985 [69]	A trial of ferrous sulphate vs. placebo. Full text not available
Seck 2009 [70, 71]	An RCT of free IFA tablets vs. prescription to purchase IFA tablets
Siega-Riz 2006 [72]	An RCT of 30 mg iron vs. 0 mg, where anemia and iron deficiency anemia outcomes given for third trimester and not at term
Sood 1975 [73]	Full text not available. Abstract not clear if an RCT or not.
Szajewska 2010 [74]	A systematic review of iron supplementation in non-anemic pregnant women and non-anemic healthy children on neurodevelopmental outcomes
Thane T 1982 [75]	An RCT of daily dose regimes of 60, 120 or 240 mg of ferrous sulphate
Wallenburg 1984 [76]	RCT of oral iron supplementation during pregnancy and 6 weeks postpartum vs. a control group without iron supplementation, but outcomes given not relevant to our review
Wu 1998 [77]	An RCT where the intervention group received daily tablet of 60 mg iron plus other micronutrients including calcium and magnesium. Control received no supplements
